# Supplementary material for: Clinical and Metabolomic Effects of Lactiplantibacillus plantarum and Pediococcus acidilactici in Fructose Intolerant Patients
Source: Nutrients. 2022 Jun 15;14(12):2488. doi: 10.3390/nu14122488 (PMC9231202; doi:10.3390/nu14122488)
Supplement: Supplementary file 1 [file nutrients-14-02488-s001.zip]

Archive with 1 entries (1 files):
- nutrients-1744861-supplementary.pdf
